# Supplementary material for: Straw Incorporation with Exogenous Degrading Bacteria (ZJW-6): An Integrated Greener Approach to Enhance Straw Degradation and Improve Rice Growth
Source: Int J Mol Sci. 2024 Jul 17;25(14):7835. doi: 10.3390/ijms25147835 (PMC11276935; doi:10.3390/ijms25147835)
Supplement: Supplementary file 1 [file ijms-25-07835-s001.zip › supplementary material.xlsx]

## Sheet: Table  S1
Table S1. Effect of the degradative bacteria on rice yield.
Treatment	Effective panicle number (×104 hm-2)	Number of Spikelets per panicle	Seed setting rate (%)	1000-Seed weight (g)	Harvested yield (t·hm-2)
S0	208.19±17.27b	192.78±14.67a	97.02±0.05a	23.12±0.86b	9.01±0.43b
S1	223.50±17.69ab	177.6±36.28b	97.23±0.11a	23.05±0.57b	8.89±0.93b
S2	228.49±14.09a	177.12±34.66b	97.16±0.15a	23.69±0.33a	9.30±0.77a
Note: Different letters indicate significant differences among treatments (P < 0.05).

## Sheet: Table  S2
Sample Name	Raw PE(#)	Combined(#)	Qualified(#)	Nochime(#)	Base(nt)	AvgLen(nt)	Q20	Q30	GC%	Effective%
S0.1	82683	80960	80881	73210	18528691	253	99.55	98.06	55.51	88.54
S0.2	78269	76387	76334	70321	17795819	253	99.6	98.24	55.09	89.85
S0.3	86981	85980	85895	78099	19767725	253	99.59	98.25	55.6	89.79
S0.4	82290	80691	80614	73267	18542203	253	99.6	98.23	55.28	89.04
S0.5	80682	78790	78735	68129	17242051	253	99.59	98.21	55.29	84.44
S1.1	83783	81802	81736	74774	18927895	253	99.6	98.28	56.17	89.25
S1.2	82646	80558	80496	72385	18323369	253	99.64	98.41	55.75	87.58
S1.3	73880	73333	73270	67012	16960597	253	99.55	98.11	55.48	90.7
S1.4	81567	79859	79784	74141	18769702	253	99.63	98.37	55.57	90.9
S1.5	76352	76346	76287	69264	17533443	253	99.61	98.31	55.45	90.72
S2.1	82917	81886	81838	77639	19652471	253	99.48	97.72	55.64	93.63
S2.2	85845	84846	84756	77852	19709631	253	99.58	98.17	55.51	90.69
S2.3	81303	79514	79458	71342	18056600	253	99.59	98.21	55.87	87.75
S2.4	88067	87838	87751	79638	20154106	253	99.6	98.29	55.22	90.43
S2.5	79198	76335	76277	70479	17839628	253	99.62	98.35	55.57	88.99

## Sheet: Table  S3
Taxonomy	S0	S1	S2
Proteobacteria	0.321861	0.313151	0.312866
Acidobacteriota	0.119289	0.135707	0.119766
Firmicutes	0.032973	0.069138	0.059195
Chloroflexi	0.113892	0.090093	0.095882
Bacteroidota	0.076136	0.060773	0.074808
Actinobacteriota	0.053622	0.063656	0.061257
Gemmatimonadota	0.038467	0.053061	0.051109
Nitrospirota	0.033876	0.017464	0.022848
Myxococcota	0.035175	0.04025	0.043186
Verrucomicrobiota	0.039565	0.029677	0.03068
Others	0.135145	0.12703	0.128404

## Sheet: Table  S4
Taxonomy	S0	S1	S2
Lactobacillus	0.019893	0.037396	0.03093
Ellin6067	0.04113	0.043361	0.033681
Subgroup_7	0.03143	0.037399	0.031038
KD4-96	0.026722	0.020341	0.019364
Gemmatimonas	0.017321	0.025764	0.025858
Bacteroidetes_vadinHA17	0.023527	0.012937	0.018893
SC-I-84	0.024283	0.031901	0.027933
GOUTA6	0.029372	0.020026	0.017457
Candidatus_Solibacter	0.010287	0.013739	0.016616
Muribaculaceae	0.000594	0.004309	0.005767
Others	0.775441	0.752827	0.772463

## Sheet: Table S5
Taxonomy	S0	S1	S2
Basidiomycota	0.435378	0.255586	0.350787
Mortierellomycota	0.191119	0.150484	0.292138
Ascomycota	0.142669	0.345395	0.117474
Chytridiomycota	0.032642	0.005738	0.00596
Rozellomycota	0.013246	0.000889	0.001979
Olpidiomycota	0.000159	4.8e-05	0
Glomeromycota	2.4e-05	8.1e-05	9e-06
Others	0.184764	0.241778	0.231655

## Sheet: Table S6 
Taxonomy	S0	S1	S2
Tausonia	0.315944	0.208767	0.281601
Mortierella	0.191119	0.149918	0.292138
Fusarium	0.089776	0.163622	0.077213
Aspergillus	0.002586	0.047654	0.001748
Mrakia	0.064695	0.012832	0.035031
Gibberella	0.000117	0.015631	0.000153
Schizothecium	0.000883	0.016005	0.003092
Massarina	0.00989	0.001278	0.001212
Trichocladium	0.001125	0.006379	0.001015
Cladosporium	0.005427	0.010306	0.003691
Others	0.318437	0.367606	0.303106
